# Supplementary material for: MiR-130a-3p Alleviates Inflammatory and Fibrotic Phases of Pulmonary Fibrosis Through Proinflammatory Factor TNF-α and Profibrogenic Receptor TGF-βRII
Source: Front Pharmacol. 2022 Mar 30;13:863646. doi: 10.3389/fphar.2022.863646 (PMC9006815; doi:10.3389/fphar.2022.863646)
Supplement: Supplementary file 1 [file DataSheet1.ZIP › Supplementary materials/Original source data/Raw data for all figures.xlsx]

## Sheet: Fig.1
Fig.1
Fig.1C	Group											average	se
	Control	11.8421	20.1001	24.2702	22.352	18.0984	16.347	13.6966	23.603	15.9381		18.4719	1.46954
	inflammatory phase	1.88014	13.1776	12.0968	26.6889	6.92244	26.2719	63.8866	58.799	51.7098		29.0481	7.81071
	fibrotic phase	37.1977	49.1254	56.2135	54.7123	50.5837	64.5509	48.1234	54.5455	38.7823	61.9643	51.5799	2.8003
Fig.1F												average	se
	Control	0.87719	3.25271	1.50125	0.50042	0.33361	1.08424	1.25104	0.73638	4.28051		1.53526	0.44655
	inflammatory phase	0.47004	1.33445	1.20968	2.08507	2.08507	1.66806	6.08841	4.50375	12.5104		3.55055	1.26572
	fibrotic phase	3.33611	7.4344	3.33611	6.08841	4.83736	2.9191	1.68612	3.9521	0.41701	0.625	3.46317	0.71189
Fig.1I												average	se
	Control	31.1404	8.50709	7.42285	34.4454	48.3736	38.1985	29.6024	24.02	35.6102		28.5912	4.4831
	inflammatory phase	3.40776	17.3478	30.6452	5.42118	32.2769	3.41952	5.08757	5.00417	6.92244		12.1703	3.90934
	fibrotic phase	4.75396	8.16327	3.25271	5.67139	4.66926	3.71257	6.92244	4.00334	14.1785	3.92857	5.9256	1.03737

## Sheet: Fig.2
Fig.2
Fig.2A TNF-α	Group							average	se
	Control	1.20358	0.77913	1.09963	1.12296	0.98914	0.80555	0.999998	0.07146
	7	1.69992	2.08964	1.59988	3.57362	2.11937		2.21649	0.35457
	14	0.61479	1.33506	0.93508	0.83494	1.97724		1.13942	0.23978
	21	1.52498	1.16882	1.13768	0.58135			1.10321	0.19487
	28d	0.56504	1.67338	0.86776	1.26638			1.09314	0.2409
Fig.2A IL-1b							average	se
	Control	1.34993	0.82445	0.80229	1.02332		0.999998	0.12679
	7		1.80814	1.91539	2.21498		1.9795	0.12174
	14	0.92321	0.68674	0.88894	1.21054	1.21071	0.984028	0.10095
	21	0.97061	0.72397	1.42567	1.33656		1.1142	0.16314
	28d	1.25833		1.06323	1.48616		1.26924	0.12221
Fig.2A IL-6						average	se
	Control	0.75814	0.9481	1.4231	0.87066	1	0.14633
	7	2.49542	3.5332	4.73302	5.45447	4.05403	0.65337
	14	1.99303	1.12014	1.14059	2.1582	1.60299	0.27498
	21	1.34605	1.64079	2.34444	1.53577	1.71676	0.21793
	28d	0.79256	0.9309	0.82247	0.73297	0.819725	0.04146
Fig.2B TGF-b1						average	se
	Control	1.04955	1.03301	0.97915	0.93829	1	0.02548
	7	1.25384	0.91022	1.00654		1.05687	0.10234
	14	1.24589	1.65416	1.59606	1.2037	1.42495	0.11649
	21	1.12596	1.4853	1.64415		1.41847	0.15328
	28d	1.64574	1.50712	1.56797	1.66	1.59521	0.03565
Fig.2B αSMA							average	se
	Control	1.05337		0.98403	1.09287	0.86974	1	0.0489
	7	1.18077	1.32521	1.25461		1.01322	1.19345	0.06692
	14		1.10825	1.3655	1.79624	1.3265	1.39912	0.14397
	21	1.47444	2.70309	2.22026	1.38423		1.94551	0.31442
	28d	3.0582	3.5275	2.29396	3.3		3.04491	0.26803
Fig.2B FN								average	se
	Control	0.81692	1.12182	1.15887	0.88014	1.0686	0.95365	1	0.05622
	7	1.08448	1.54976		1.47082			1.36835	0.14375
	14	2.12785	1.96615			2.16222		2.08541	0.06045
	21	2.33032	2.09093	0.94428	2.7046			2.01753	0.37938
	28d	2.07081	2.51621	1.81011	2.97206			2.3423	0.25557
Fig.2D p-IKb							average	se
	Control	1	1	1	1	1	1	0
	7	1.10345	1.48293	1.28023	1.31951	1.17385	1.27199	0.06514
	14	1.18663	1.17959	1.12433	1.11498	1.1219	1.14549	0.01548
	21	1.01492	0.97557	1.02098	1.06816	0.93776	1.00348	0.02204
	28d	0.91491	1.08911	1.09215	1.01326	0.88829	0.999544	0.04262
Fig.2D IKb							average	se
	Control	1	1	1	1	1	1	0
	7	0.34957	0.58981	0.42349	--	0.37664	0.434877	0.05385
	14	0.6608	0.77246	0.86587	0.77795	0.76292	0.768	0.03257
	21	1.00938	0.94483	0.95111		0.87428	0.9449	0.02766
	28d	0.91421		0.91394	0.94078	0.92925	0.924545	0.00649
Fig.2D TNF-a									average	se
	Control	1	1	1	1	1	1	1	1	0
	7	3.42109	2.70206	3.13019	2.70767	2.68333	3.46473	3.57867	3.09825	0.15056
	14	1.56988	1.65499	1.45694		1.47374	1.64773	1.54453	1.55797	0.0342
	21	1.47406		1.38073	1.14603	1.75472	1.59163	1.41783	1.46083	0.08387
	28d	0.54965	0.91757	1.24663			0.87636	1.28485	0.975012	0.13486
Fig.2D P65							average	se
	Control	1	1	1	1	1	1	0
	7	1.49683	1.89197	2.25395	2.22303	2.03018	1.97919	0.13745
	14	2.11466	1.45379	1.69885	1.31845	1.66005	1.64916	0.13543
	21	1.02852	0.92174	0.92071	1.11505	0.94481	0.986166	0.03778
	28d	0.86226	1.02966	1.00598	1.08519	0.711	0.938818	0.06781
Fig.2F a-SMA						average	se
	Control	1	1	1	1	1	0
	7	1.64844	1.50432	1.0317		1.39482	0.18627
	14	2.0424	1.48152	2.1154		1.87977	0.20024
	21	2.4013	2.53744	2.2603	2.5117	2.42768	0.06313
	28d	2.67315	2.51199	3.55935		2.91483	0.3256
Fig.2F FN							average	se
	Control	1	1	1	1	1	1	0
	7	1.44624		1.23164	1.16671	2.16712	1.50293	0.22931
	14	2.137	1.53754	1.203	2.79492	3.11375	2.15724	0.3617
	21		4.22012	4.05215	2.91744	3.25753	3.61181	0.31246
	28d		4.54991	4.91708		3.75129	4.40609	0.34413
Fig.2F TGF-BRII									average	se
	Control	1	1	1	1	1	1	1	1	0
	7		1.40827	1.15183	1.7376		1.89646	1.13657	1.46615	0.15324
	14	2.6671	2.92658		2.53381	0.90968	1.11189		2.02981	0.422
	21	2.33532	2.6678	1.99965			1.16864	3.41344	2.31697	0.37047
	28d	2.31853	2.62095		3.41692		1.83655	3.18226	2.67504	0.28642
Fig.2F E-cadherin						average	se
	Control	1	1	1	1	1	0
	7	0.75431	0.67785	0.63818	0.90086	0.7428	0.05793
	14	0.45256	0.39658	0.53606	0.38856	0.44344	0.034
	21	0.31771	0.40949	0.42584	0.3708	0.38096	0.02403
	28d	0.15876	0.14721	0.22975		0.178573	0.02581

## Sheet: Fig.3
Fig.3
Fig.3A	Group							average	se
	Control	1.02895	1.10804	0.96992	0.96453	0.99734	0.93123	1	0.02544
	7	1.26794	1.27904	1.24694	1.32998	1.24996		1.27477	0.015
	14	0.82928	0.50387	1.37369	0.90025	1.17594		0.956606	0.1494
	21	0.97071	0.87582	0.91681	0.92224			0.921395	0.01943
	28d	0.89305	0.8112	0.90135	0.75235			0.839487	0.03546
Fig.3B							average	se
	Control	1	1	1	1		1	0
	agomiR	2.31314	2.25604	2.335	2.43		2.33354	0.0362
	BLM	1.28532	1.21708	1.19257	1.14663	1.26214	1.22075	0.02468
	BLM+agomiR	2.79314	2.82032	3.27299	2.30909		2.79888	0.19689
Fig.3C							average	se
	Control	1	1	1	1	1	1	0
	agomiR	3.13558	3.22672	3.46257			3.27496	0.09743
	BLM	0.83305	0.99871	0.80265	0.9803		0.903677	0.05008
	BLM+agomiR	2.32279	2.55487	2.98716			2.62161	0.19467

## Sheet: Fig.4
Fig.4
Fig.4A		control		BLM		agomiR		BLM+miR
	Group	average	se	average	se	average	se	average	se
	0d	100	0	100	0	100	0	100	0
	1d	92.5858	1.11954	90.7387	3.22998	92.7747	1.69161	88.1969	4.91194
	4d	97.5794	1.5995	83.5876	4.69815	95.342	3.1373	81.9508	2.12599
	7d	104.025	3.81542	78.9914	5.16187	102.809	1.4383	80.8665	1.91274
Fig.4B		control		BLM		agomiR		BLM+miR
		average	se	average	se	average	se	average	se
	0d	100	0	100	0	100	0	100	0
	7d	102.764	2.30109	80.4633	1.57357	104.156	0.87728	84.3908	3.11355
	14d	111.871	3.47443	91.015	2.1022	106.863	2.42256	97.6024	2.37892
	21d	114.904	4.59921	95.4602	3.08734	111.095	3.48314	104.766	2.70523
	28d	122.047	6.3688	105.093	4.1901	115.129	4.34206	114.194	2.53404
Fig.4C inflammatory phase							average	se
	Control	0.99005	0.91273	1.05512	1.06917		1.00677	0.03577
	agomiR	1.14776	1.02273	1.0324	0.9943		1.0493	0.0338
	BLM	2.57852	2.29577	2.14581	2.37427	2.53137	2.38515	0.07879
	BLM+agomiR	2.09638	2.03244	1.71905	1.65899		1.87671	0.10984
Fig.4C fibrotic phase							average	se
	Control	0.79375	1.40081	0.8382	1.02296	0.83389	0.977922	0.11293
	agomiR	0.98219	0.94332	0.78	0.99	0.9	0.919102	0.03828
	BLM	2.60645	1.69759	1.92137	2.1821		2.10188	0.19516
	BLM+agomiR	1.06202	1.04484	0.94211			1.01632	0.03744
Fig.4D inflammatory phase							average	se
	Control	4.48889	4.57143	4.51852	4.71429		4.57328	0.05001
	agomiR	4.82353	4.89655	5	4.5		4.80502	0.10793
	BLM	7.2931	6.61538	8.6875	7.63636	7.03279	7.45303	0.35081
	BLM+agomiR	5.71212	6.23077	5.55224	4.50685		5.50049	0.36149
Fig.4D fibrotic phase							average	se
	Control	4.73077	3.84848	5.3125	4.75758	4.73077	4.67602	0.23479
	agomiR	5.48148	4.9	5	4.5		4.97037	0.20172
	BLM	6.43564	5.89655	5.48276	5.28571		5.77516	0.2543
	BLM+agomiR	5.17143	5.13953	4.82857			5.04651	0.10936
Fig.4F TNF-a							average	se
	Control	2.76156	4.0797	2.76156	2.63341	3.14641	3.07653	0.26514
	agomiR	3.01806	3.9179	3.85352	3.59615		3.59641	0.20493
	BLM	15.3982	23.1331	23.1331	19.9363	14.3178	19.1837	1.86774
	BLM+agomiR	3.9823	3.46757	3.78915	3.14641	1.92974	3.26303	0.36244
Fig.4F IL1b							average	se
	Control	2.79808	1.63942	3.84496	2.78669	2.16554	2.64694	0.36908
	agomiR	3.11102	3.1001	3.84496	3.21594	1.84994	3.02439	0.32424
	BLM	7.80533	4.42881	7.63942	6.79608	3.11102	5.95613	0.93236
	BLM+agomiR	1.63942	2.69105	1.95517	2.37582	4.15912	2.56412	0.43712
Fig.4F IL6						average	se
	Control	19.6637	17.8786	24.5669	29.8834	22.9982	2.69561
	agomiR	23.4309	31.2717	18.2898	10.5028	20.8738	4.3674
	BLM	268.785	222.767	185.626	186.986	216.041	19.5713
	BLM+agomiR	22.0177	23.8115	20.5762	22.2767	22.1705	0.66265
Fig.4F TGF-b1							average	se
	Control	30.3842	20.3194	28.1374	18.0989		24.235	2.97244
	agomiR	16.9908	25.8964	30.3842	31.51		26.1954	3.29905
	BLM		89.1192	90.9242	50.8654	103.942	83.7127	11.4361
	BLM+agomiR	7.08336	19.7637	18.0989	14.227		14.7932	2.81952
Fig.4G inflammatory phase						average	se
	Control	0.92351	1.0421	1.17692	1.16176	1.07607	0.05912
	agomiR	1.09456	0.92963	1	1	1.00605	0.03385
	BLM	1.37942	1.19001	1.49734		1.35559	0.08952
	BLM+agomiR	1.02169	1.26537	1.06073	1.46947	1.20432	0.10328
Fig.4G fibrotic phase							average	se
	Control	1.1415	0.94736	1.10849	1.15472	1.25271	1.12096	0.0496
	agomiR	1.11407	1.26716	1.26727	1.2		1.21212	0.03632
	BLM	2.02477	2.57744	1.7391	2.20839		2.13742	0.17559
	BLM+agomiR	1.49925	1.46845	1.47713	1.4		1.46121	0.02141

## Sheet: Fig.5
Fig.5
Fig.5C Alveolitis	Group					average	se
	Control	1	1	0	0	0.5	0.28868
	agomiR	1	0	0	0	0.25	0.25
	BLM	3	3	2	3	2.75	0.25
	BLM+agomiR	2	1	2	2	1.75	0.25
Fig.5C Fibrosis						average	se
	Control	0	1	0	1	0.5	0.28868
	agomiR	0	2	0	1	0.75	0.47871
	BLM	5	4	2	5	4	0.70711
	BLM+agomiR	3	2	3	2	2.5	0.28868
Fig.5D Alveolitis						average	se
	Control	0	0	1	1	0.5	0.28868
	agomiR	0	1		1	0.666667	0.33333
	BLM	3	3	2	2	2.5	0.28868
	BLM+agomiR	2	2	1	1	1.5	0.28868
Fig.5D Fibrosis						average	se
	Control	2	0	1	0	0.75	0.47871
	agomiR	1	1	0	2	1	0.40825
	BLM	6	8	7	8	7.25	0.47871
	BLM+agomiR	4	6	5	5	5	0.40825

## Sheet: Fig.6
Fig.6
Fig.6A TNF-α	Group						average	se
	Control	1	1	1	1	1	1	0
	agomiR	0.79654	0.65697	0.78	0.694		0.731877	0.03359
	BLM	1.15065	1.43678	1.159	1.15461	1.338	1.24781	0.0591
	BLM+agomiR	1.02007	1.06715	0.97364	1.06747		1.03208	0.02244
Fig.6A IL-1b							average	se
	Control	1	1	1	1		1	0
	agomiR	1.00307	0.96752	1	0.98		0.987648	0.00844
	BLM	2.43896	1.90117	2.00897	2.11721	2.1497	2.1232	0.09022
	BLM+agomiR	1.6029	1.25378	1.16611	1.45444		1.36931	0.09851
Fig.6A IL-6							average	se
	Control	1	1	1	1		1	0
	agomiR	1.18226	1.08693	1.202	1.0096		1.1202	0.04461
	BLM	1.80149	1.82173	1.90526	2.21367	1.95137	1.9387	0.07396
	BLM+agomiR	1.54733	1.63395	1.5626	1.68287		1.60669	0.03164
Fig.6A P65							average	se
	Control	1	1	1	1		1	0
	agomiR	0.99254	1.00869	1.003	0.9937		0.999482	0.00386
	BLM	1.37471	1.44339	1.41902	1.56202	1.59135	1.4781	0.04198
	BLM+agomiR	1.06285	1.03015	1.03499	1.07642		1.0511	0.0111
Fig.6A IKBa							average	se
	Control	1	1	1	1		1	0
	agomiR	0.92448	1.03508	0.98	1.0065		0.986515	0.02354
	BLM	0.26441	0.23999	0.39621	--	0.39569	0.324075	0.0418
	BLM+agomiR	0.4577	0.57107	0.42523	0.44155		0.473888	0.03306
Fig.6B CD14							average	se
	Control	1	1	1	1		1	0
	agomiR	0.79774	1.05368	1.03746	0.9732		0.96552	0.05857
	BLM	2.35877	1.95349	2.06214	2.28756	2.27201	2.18679	0.07647
	BLM+agomiR	1.53128	1.49976	1.38051	1.48547		1.47426	0.03268
Fig.6B CD19							average	se
	Control	1	1	1	1		1	0
	agomiR	1.07442	0.96871	1.034	0.984		1.01528	0.02414
	BLM	0.36968	0.27912	0.3715	0.23735	0.397	0.33093	0.03078
	BLM+agomiR	0.80616	0.59704	0.7796	0.63425		0.704263	0.05201
Fig.6B CD68							average	se
	Control	1	1	1	1		1	0
	agomiR	0.93064	1.0157	1.004	0.984		0.983585	0.01882
	BLM	3.07849	3.26162	3.32793	3.26408	3.42309	3.27104	0.05638
	BLM+agomiR	2.79387	2.65844	2.36622			2.60618	0.12619
Fig.6D p-IKb						average	se
	Control	1	1	1	1	1	0
	agomiR		0.99525	0.93715	1.01206	0.981487	0.02269
	BLM	1.60394	1.80996	2.02741	1.73758	1.79472	0.08852
	BLM+agomiR	1.25899	1.08199	1.41983	1.34513	1.27649	0.07268
Fig.6D IKb						average	se
	Control	1	1	1	1	1	0
	agomiR	1.00598	1.10846	0.99594	1.01041	1.0302	0.02626
	BLM	0.59395	0.73328	0.77741	0.89157	0.749053	0.06152
	BLM+agomiR	1.00655	0.86708	1.12177	1.09917	1.02364	0.05783
Fig.6D TNF-α						average	se
	Control	1	1	1	1	1	0
	agomiR	1.03192	1.03647	1.10347	0.84948	1.00533	0.05446
	BLM	2.35283	2.19293	1.94483	1.68291	2.04337	0.14657
	BLM+agomiR	1.47311	1.12298	1.13085	0.90573	1.15817	0.11722
Fig.6D P65							average	se
	Control	1	1	1	1	1	1	0
	agomiR	0.85498	1.08306	1.00676	0.93634	1.19055	1.01434	0.05801
	BLM	1.87821		1.66238	2.08751	1.69281	1.83023	0.09813
	BLM+agomiR	0.86599	0.84748	1.11357		1.37318	1.05005	0.12361
Fig.6E a-SMA						average	se
	Control	1	1	1	1	1	0
	agomiR	0.61909	0.83369	0.94309		0.798623	0.09516
	BLM	1.29345	1.3112	1.3071	1.43708	1.33721	0.03351
	BLM+agomiR	1.17843	0.9843	0.92412	1.10761	1.04862	0.05771
Fig.6E FN						average	se
	Control	1	1	1	1	1	0
	agomiR	0.94821		0.85401	0.8214	0.87454	0.03802
	BLM	9.39243	9.81604	7.58678	7.51208	8.57683	0.59963
	BLM+agomiR	3.90368	2.39337	3.93578	3.12651	3.33983	0.36679
Fig.6E Col1						average	se
	Control	1	1	1	1	1	0
	agomiR	0.90652	1.08181	0.98235		0.990227	0.05075
	BLM	1.43387	2.05273	1.21704	1.91188	1.65388	0.19682
	BLM+agomiR	1.18369	1.11866	0.97852	1.12344	1.10108	0.04345
Fig.6E Col3						average	se
	Control	1	1	1	1	1	0
	agomiR	1.06356	1.02663	1.04324		1.04448	0.01068
	BLM	4.29364	3.41238	3.71056	4.08562	3.87555	0.19593
	BLM+agomiR	1.65671	1.79262	1.75724	1.77219	1.74469	0.03021
Fig.6E E-cadherin							average	se
	Control	1	1	1	1	1	1	0
	agomiR			1.00583	1.08464	1.25193	1.11413	0.07256
	BLM	0.86071	0.80037	0.83879		0.91527	0.85378	0.02399
	BLM+agomiR	1.03245		1.0718	1.06662	0.96649	1.03434	0.02424
Fig.6F TGF-B1							average	se
	Control	1	1	1	1	1	1	0
	agomiR	1.10534	0.83489	0.90766			0.949297	0.0808
	BLM	2.73514	2.31667	3.07981		2.97318	2.7762	0.16927
	BLM+agomiR	1.93208	1.79354	2.01093	1.88183		1.9046	0.04557
Fig.6F TGF-BRI							average	se
	Control	1	1	1	1	1	1	0
	agomiR	0.93106	1.00752	0.98863			0.975737	0.02299
	BLM	2.27813	1.40573	1.37798	2.76378		1.95641	0.34073
	BLM+agomiR	1.0608	1.08796	0.78337	0.81058		0.935678	0.08046
Fig.6F TGF-BRII							average	se
	Control	1	1	1	1	1	1	0
	agomiR	0.79579	0.77746	0.62578			0.73301	0.05388
	BLM	1.90941	2.19395	2.59232	2.36515		2.26521	0.14395
	BLM+agomiR	1.83354	1.71703	1.58042	1.54818		1.66979	0.06572
Fig.6F Smad2							average	se
	Control	1	1	1	1	1	1	0
	agomiR	1.00981	0.98263	1.01584			1.00276	0.01021
	BLM	1.65629	1.62022	1.67581		1.50088	1.6133	0.0392
	BLM+agomiR		0.99707	1.09321	1.00718	1.03323	1.03267	0.02157
Fig.6F Smad3							average	se
	Control	1	1	1	1		1	0
	agomiR	1.19448	0.98382	1.05942			1.07924	0.06161
	BLM	1.77782	1.49391	1.53611	1.32477		1.53315	0.09347
	BLM+agomiR	1.2575	1.0737	1.08986			1.14035	0.05876
Fig.6H a-SMA							average	se
	Control	1	1	1	1	1	1	0
	agomiR	0.96521	0.92031	1.09725		0.97298	0.988938	0.03792
	BLM	1.26627	1.5762	1.5205	1.46135	1.76579	1.51802	0.08105
	BLM+agomiR	1.0564	1.09243	1.07955	1.30256	1.11561	1.12931	0.04436
Fig.6H FN						average	se
	Control	1	1	1	1	1	0
	agomiR	0.94331	1.0126	0.97373	1.14171	1.01784	0.04366
	BLM	1.5373	1.3314	1.44144	1.83839	1.53713	0.10887
	BLM+agomiR	1.28405	1.05908	1.16253	1.11968	1.15633	0.04757
Fig.6H E-cadherin						average	se
	Control	1	1	1	1	1	0
	agomiR	1.08888	1.00756	1.01199	0.99184	1.02507	0.02171
	BLM	0.34671	0.30475	0.39296	0.37178	0.35405	0.01896
	BLM+agomiR	0.95458	1.10445	0.72114	1.01812	0.949572	0.0821
Fig.6H TGF-BRII							average	se
	Control	1	1	1	1	1	1	0
	agomiR	1.12348	0.83985		0.93032	0.92243	0.95402	0.06008
	BLM	2.53608		1.19207	2.61835	1.72488	2.01785	0.34119
	BLM+agomiR	1.06967	0.99025	0.8045	1.1039	1.08683	1.01103	0.05518
Fig.6H SMAD4							average	se
	Control	1	1	1	1	1	1	0
	agomiR			0.93764	0.98548	1.04529	0.98947	0.03114
	BLM	1.70558	1.62767	1.39654	1.39877	2.2623	1.67817	0.15841
	BLM+agomiR	0.99681	0.97634	0.98477	1.15013	1.08357	1.03832	0.0339
Fig.6H p-SMAD23							average	se
	Control	1	1	1	1	1	1	0
	agomiR		0.69288	1.14397	1.54028	1.14397	1.13028	0.17316
	BLM	2.53155		2.05604	1.81377	2.05604	2.11435	0.15033
	BLM+agomiR	1.5339		1.59174	0.97889	1.59174	1.42407	0.14902

## Sheet: Fig.7
Fig.7
Fig.7A 12h	Group					average	se
	0ng/ml	103.937	103.368	99.4224	93.2729	100	2.45677
	1ng/ml	86.8035	78.8056	83.6044	92.6686	85.4705	2.90821
	2ng/ml	72.1585	74.6823	74.86	78.0236	74.9311	1.20131
	5ng/ml	67.3954	60.5705	70.2391	66.2223	66.1068	2.02895
	10ng/ml	55.9851	58.3667	58.1178	53.3547	56.4561	1.16377
	20ng/ml	52.7148	51.8262	54.7054	49.4801	52.1816	1.08313
Fig.7A 24h						average	se
	0ng/ml	101.67	104.175	99.1649	94.9896	100	1.95842
	1ng/ml	53.6708	51.3744	51.1656	46.7641	50.7437	1.44283
	2ng/ml	45.5289	41.2665	40.849	48.9736	44.1545	1.92308
	5ng/ml	32.9332	34.6033	34.2902	38.5003	35.0818	1.19578
	10ng/ml	32.7766	31.872	32.8636	32.794	32.5765	0.23561
	20ng/ml	29.071	29.6973	28.7752	24.4259	27.9923	1.20426
Fig.7B						average	se
	0ng/ml	1	1	1	1	1	0
	1ng/ml	1.43774	2.07803	1.12727	1.04422	1.42182	0.23456
	2ng/ml	1.16932	1.81615	1.73243	1.14162	1.46488	0.17954
	5ng/ml	1.39565	1.85584	1.25601	1.07818	1.39642	0.16635
	10ng/ml	1.29326	1.70207	2.04213	1.85531	1.72319	0.15929
	20ng/ml	1.44566	1.84194	1.73407	1.91044	1.73303	0.10244
Fig.7C						average	se
	0 h	1	1	1	1	1	0
	2 h	0.92612	1.07472	1.49496	1.07901	1.1437	0.12236
	4 h	1.58487	1.7058	1.73196	1.26307	1.57142	0.10766
	6 h	1.46657	1.71145	1.70719	1.341	1.55655	0.09185
	12 h	1.29326	1.70207	2.04213	1.85531	1.72319	0.15929
	24 h	2.43078	2.23435	1.48652	1.62659	1.94456	0.22936
Fig.7E TNF-α							average	se
	0ng/ml	1	1	1	1	1	1	0
	1ng/ml	0.92344		0.95988	1.05706	1.02385	0.991058	0.03024
	2ng/ml		1.14458	0.78802	0.97087	1.08864	0.998028	0.07881
	5ng/ml	1.64071	1.83245	1.46261	1.66228	1.77998	1.67561	0.06413
	10ng/ml	1.36838		1.61457	2.09555	2.20028	1.81969	0.19721
	20ng/ml		2.17427	1.75174	2.63117	2.68363	2.3102	0.21848
Fig.7E IKb							average	se
	0ng/ml	1	1	1	1	1	1	0
	1ng/ml	0.84685	0.85135	0.91589	1.30833	0.81167	0.946818	0.09193
	2ng/ml	0.72267	1.02816	1.08641	1.21129	0.8968	0.989066	0.08363
	5ng/ml	0.7141	0.75915	0.85664	0.67926	0.75915	0.75366	0.0298
	10ng/ml	0.70624	0.70749	0.75041		0.70749	0.717907	0.01084
	20ng/ml	0.74812	0.94596	0.9208	1.19657	0.94596	0.951482	0.07156
Fig.7E p-IKb							average	se
	0ng/ml	1	1	1	1	1	1	0
	1ng/ml	1.64485	1.60653	1.53297	1.95518	1.5646	1.66083	0.07598
	2ng/ml	1.86622	1.44271	2.02082	1.60678	1.75459	1.73822	0.10028
	5ng/ml	1.94018	1.12246	2.28994	1.72287	2.09713	1.83452	0.20088
	10ng/ml	1.9313	1.64193	2.96282	2.16195	2.40542	2.22068	0.22439
	20ng/ml	1.51627	1.4371	2.01502	1.90744	1.7285	1.72087	0.1104
Fig.7E P65							average	se
	0ng/ml	1	1	1	1	1	1	0
	1ng/ml	1.19171	1.03671	1.06117	1.06406	1.355	1.14173	0.0598
	2ng/ml	1.00789	1.0402	1.11321	1.22738	1.18553	1.11484	0.04164
	5ng/ml	1.24494		1.20687	1.08722	1.19806	1.18427	0.03391
	10ng/ml	1.25052	1.02195	1.44062	1.24543	1.26203	1.24411	0.06646
	20ng/ml	1.56811	1.09802	1.53952	1.32219	1.48718	1.403	0.08733
Fig.7G TNF-α							average	se
	0 h	1	1	1	1	1	1	0
	2 h		1.30519	0.67418	1.05195	0.83746	0.967195	0.13666
	4 h	0.81165	1.07728	1.09131		0.97726	0.989375	0.06445
	6 h	1.38634	1.25756	1.07231	1.05448	1.14828	1.18379	0.062
	12 h		2.56304	2.61581	2.78684	1.34702	2.32818	0.33052
	24 h	1.01659	1.22319	1.49633	1.23133	1.44258	1.282	0.08608
Fig.7G IKb						average	se
	0 h	1	1	1	1	1	0
	2 h	0.80866	0.99472	1.16925	1.00322	0.993963	0.07368
	4 h	0.92548	0.94987	0.68248	0.69061	0.81211	0.07268
	6 h		0.72794	0.91585	0.63289	0.758893	0.08314
	12 h	0.6798		0.78592	0.71243	0.72605	0.03138
	24 h		0.62949	0.63994	0.49273	0.587387	0.04742
Fig.7G p-IKb							average	se
	0 h	1	1	1	1	1	1	0
	2 h	0.81259	1.36312	1.59883		1.61248	1.34675	0.18703
	4 h		1.53645	1.95986	1.34958	1.42493	1.56771	0.13624
	6 h			2.46846	2.01454	2.14615	2.20972	0.13484
	12 h	2.71238	2.12738	3.45803	2.04914	2.96029	2.66144	0.26331
	24 h			2.44609	1.65569	1.91466	2.00548	0.23264
Fig.7G P65							average	se
	0 h	1	1	1	1	1	1	0
	2 h	1.10001	1.341	1.01124		1.23266	1.17123	0.07261
	4 h	0.88314		0.89473	1.08138	0.85255	0.92795	0.05191
	6 h	1.804	1.65006		1.64419	1.60846	1.67668	0.04343
	12 h	1.81716		1.72384	1.64658	1.86713	1.76368	0.04904
	24 h	1.86626	1.79073		1.86101	1.82366	1.83542	0.01766
Fig.7H							average	se
	CON	1	1	1	1	1	1	0
	LPS	1.99523	2.18402	1.72098	1.87932	2.09764	1.97544	0.08149
	QNZ	1.06869	1.31354	0.96048	0.99796	1.2136	1.11085	0.06662
	L+Q	1.26428	1.45087	1.02016	1.2872	1.42497	1.2895	0.07667
Fig.7J									average	se
	NC	1	1	1	1	1	1	1	1	0
	LPS	1.22893	1.24862	1.41628	1.6899	1.22998	1.35739	1.13213	1.32903	0.06964
	mimic	1.13822	1.07088	1.03588			1.01628	0.90563	1.03338	0.03809
	mimic+LPS	1.19304	1.04182		1.10712	1.26203	0.92936	0.83862	1.062	0.06509
Fig.7L								average	se
	NC	1	1	1	1	1	1	1	0
	LPS	1.32233	1.13346	1.24167	1.21659			1.22851	0.03889
	inhibotor	1.26865	1.05699	1.22401	1.19252	1.11251	1.22735	1.18034	0.0326
	inhibotor+LPS	1.36167	1.36951	1.70215		1.33446		1.44195	0.08706

## Sheet: Fig.8
Fig.8
Fig.8A miR-130a-3p	Group					average	se
	0ng/ml	1	1	1	1	1	0
	1ng/ml	0.76904	0.98227		0.72738	0.82623	0.07894
	5ng/ml	0.68156	0.75629	0.75464		0.73083	0.02464
	10ng/ml	0.73892	0.60409	0.75012	0.7633	0.714108	0.03701
	20ng/ml	0.70418		0.5541	0.77146	0.67658	0.06425
Fig.8A a-SMA						average	se
	0ng/ml	1	1	1	1	1	0
	1ng/ml	1.30557	1.07145	1.29645	1.27844	1.23798	0.05579
	5ng/ml	1.43421	1.21701	1.62469		1.4253	0.11777
	10ng/ml	1.78782	1.48553	1.61902	1.50053	1.59822	0.06989
	20ng/ml	2.87438	2.09562	1.83234	1.58629	2.09716	0.27917
Fig.8A FN						average	se
	0ng/ml	1	1	1	1	1	0
	1ng/ml	1.18757	1.63233	1.23372	1.40667	1.36507	0.1008
	5ng/ml	1.41461	1.75568	1.52976		1.56668	0.10017
	10ng/ml	1.66939	1.50409	1.87512	1.63284	1.67036	0.07691
	20ng/ml	1.63895	1.62098	1.75895	2.03759	1.76412	0.09616
Fig.8A Col1						average	se
	0ng/ml	1	1	1	1	1	0
	1ng/ml	1.46998	1.66225	1.3222	1.71484	1.54232	0.09029
	5ng/ml	2.53956	3.04506	2.94031		2.84164	0.15404
	10ng/ml	2.9886	3.35904	3.34343	3.23402	3.23127	0.08554
	20ng/ml	3.54384	3.97517	3.72481	4.09411	3.83448	0.12373
Fig.8A Col3						average	se
	0ng/ml	1	1	1	1	1	0
	1ng/ml	0.99005	1.23286	1.02322	1.00578	1.06298	0.05703
	5ng/ml	1.02713	1.23469	1.16268		1.1415	0.06085
	10ng/ml	1.25982	1.30836	1.32527	1.15385	1.26182	0.03857
	20ng/ml	1.2091	1.59274	1.64841	1.71325	1.54088	0.1133
Fig.8C a-SMA						average	se
	0ng/ml	1	1	1	1	1	0
	1ng/ml	1.05092	1.12317	1.20916	1.05985	1.11078	0.03652
	5ng/ml	1.07674	1.19069	1.19389	1.15544	1.15419	0.02725
	10ng/ml	1.49262	1.43757	1.31158	1.67957	1.48033	0.07646
	20ng/ml	2.59006	3.28434		3.19022	3.02154	0.21744
Fig.8C FN							average	se
	0ng/ml	1	1	1	1	1	1	0
	1ng/ml	1.09644	1.00563	1.28003	1.06292	0.99966	1.08894	0.05107
	5ng/ml	1.03916	0.99775	1.25619	1.13428		1.10684	0.0574
	10ng/ml		5.68263	2.11348	4.42316		4.07309	1.04509
	20ng/ml	4.16878	7.83845	5.32884	5.99677	7.8398	6.23453	0.71741
Fig.8D miR-130a-3p						average	se
	0h	1	1	1	1	1	0
	12h	0.76037	0.75267	0.82547	1.05717	0.84892	0.07131
	24h	0.86938	0.64503	0.80384	0.86671	0.79624	0.05263
	48h	0.65624	0.57762	0.83201	0.73416	0.700008	0.05438
	72h	0.52798		0.73935	0.51982	0.595717	0.07185
Fig.8D a-SMA						average	se
	0h	1	1	1	1	1	0
	12h	1.11054	1.12501	1.18931	1.28719	1.17801	0.04022
	24h	1.33264	1.31915	1.61997	1.17328	1.36126	0.09348
	48h	1.74741	1.50408	1.69275	2.10101	1.76131	0.12465
	72h	1.87118	1.80124	2.67985		2.11742	0.28194
Fig.8D FN						average	se
	0h	1	1	1	1	1	0
	12h	1.06468	1.24931	1.13534	1.01774	1.11677	0.05036
	24h	1.36969	1.34106	1.31902	1.23949	1.31732	0.02794
	48h	1.90053	2.14263	1.68434	1.78417	1.87792	0.09868
	72h	2.00486	2.43269	2.29451		2.24402	0.12606
Fig.8D Col1						average	se
	0h	1	1	1	1	1	0
	12h	1.5502	1.50736	1.13045	1.22773	1.35394	0.10325
	24h	2.08808	1.83211	1.68682	1.95832	1.89133	0.08589
	48h	1.85219	1.88231	2.1489	2.62787	2.12782	0.17952
	72h	2.4877	2.50398	2.26887		2.42018	0.0758
Fig.8D Col3						average	se
	0h	1	1	1	1	1	0
	12h	1.02686	1.1359	1.01333	1.1463	1.0806	0.0351
	24h	1.16149	1.21018	1.2624	1.13325	1.19183	0.02839
	48h	1.2571		1.58282	1.42229	1.42074	0.09403
	72h	1.22996	1.32403	1.48092		1.34497	0.0732
Fig.8F a-SMA						average	se
	0h	1	1	1	1	1	0
	12h	1.81468	1.05771	1.13344	2.17034	1.54404	0.26935
	24h	1.15581	2.81779	1.4822	2.2423	1.92453	0.37477
	48h	1.82467	3.1134	3.29504	1.58125	2.45359	0.43779
	72h	2.36474	2.37819	3.13849	2.3854	2.5667	0.19064
Fig.8F FN						average	se
	0h	1	1	1	1	1	0
	12h	2.80149	1.66496	1.37144	0.98311	1.70525	0.39118
	24h	2.30545	1.47067	2.50801	1.38194	1.91652	0.2866
	48h	1.83092	2.73917	2.06023	3.02394	2.41357	0.28031
	72h	2.45929	2.675	2.15825	1.73889	2.25786	0.20286
Fig.8G								average	se
	CON	1	1	1	1	1	1	1	0
	SIS3		2.67446	1.9309		2.73127	2.59135	2.48199	0.18593
	LY2109761	1.79834	3.15262	3.04299	1.99849	2.83469	2.39107	2.53637	0.22953
	TGF	0.86938	0.64503	0.80384	0.86671	0.75012	0.7633	0.783063	0.03435
	SIS3+T	1.35621			1.75803	1.82664	1.33284	1.56843	0.13012
	LY+T	1.2567	1.49989	1.80234	1.57968			1.53465	0.1126
Fig.8I a-SMA							average	se
	CON	1	1	1	1	1	1	0
	TGF-β	1.81684	1.71482	1.46875	1.85578	1.42855	1.65695	0.08833
	SIS3	1.00746	1.01258	0.68539		1.2251	0.982633	0.1113
	SIS3+TGF-β	1.39562	0.95603	0.95624	1.37217	1.4038	1.21677	0.10653
	LY2109761	0.73677	0.96008		1.01624	1.0867	0.949948	0.07563
	LY2109761+TGF-β	0.8502		1.07363	1.44386	1.04213	1.10245	0.12405
Fig.8I FN						average	se
	CON	1	1	1	1	1	0
	TGF-β	1.89283	1.69071	2.23933	2.51709	2.08499	0.18324
	SIS3	0.71692	1.21748	1.15302	0.94329	1.00768	0.11322
	SIS3+TGF-β	0.97957	0.97701	1.46347	0.97606	1.09903	0.12148
	LY2109761	0.82045	1.03048	0.86616	0.97719	0.92357	0.04851
	LY2109761+TGF-β	0.91809	1.05457	1.06813	0.80449	0.96132	0.0623

## Sheet: Fig.9
Fig.9
Fig.9A 24 h	Group						average	se
	0ng/ml	99.4468	100.039	100.733	99.7817		100	0.27261
	1ng/ml	97.6169		99.5904	112.555	93.8136	100.894	4.06772
	5ng/ml	95.1711	111.216	95.8169		111.102	103.326	4.52405
	10ng/ml	105.349	112.519	106.904	109.218	103.4	107.478	1.58016
	20ng/ml	95.488		92.6774	113.901	107.107	102.293	4.97231
Fig.9A 48 h							average	se
	0ng/ml	95.3084	102.167	100.022	102.503		100	1.65756
	1ng/ml	95.3261	106.875	107.535	108.937		104.668	3.14352
	5ng/ml	104.188	107.122		105.584	107.758	106.163	0.80112
	10ng/ml	102.137	106.928		100.835		103.3	1.85233
	20ng/ml	90.3885	112.007	88.8978	107.216	106.215	100.945	4.72247
Fig.9B							average	se
	con	100	100	100	100		100	0
	Mimic NC		94.2051	95.2924	94.966	106.194	97.6645	2.85241
	Mimic	81.6237	75.0016	85.0495	85.6228	91.4394	83.7474	2.69611
	Inhibitor NC	103.933	89.4279	89.0733	87.5274	126.024	99.1971	7.33554
	Inhibitor	120.912	124.158	133.772			126.281	3.86114
Fig.9C						average	se
	NC+WT	81.6908	95.6556	122.654		100	12.0228
	Mimic+WT	21.4086	40.1412	53.5216	21.4086	34.12	7.83067
	NC+MT	76.4594	110.388	111.057		99.3016	11.4228
	Mimic+MT	107.043	107.043	118.937		111.008	3.96456
Fig.9E a-SMA									average	se
	Mimic NC	1	1	1	1	1	1	1	1	0
	TGF	1.31486	1.60013	1.76499	1.32919	1.23971	1.26145	1.52893	1.43418	0.07541
	Mimic	1.03992	1.03451	1.05912	1.06325	1.01441	0.95366		1.02748	0.01644
	Mimic+TGF	1.0066	0.94235	1.16718	1.11842	1.17029	1.18809		1.09882	0.04128
Fig.9E FN						average	se
	Mimic NC	1	1	1	1	1	0
	TGF	1.37599	2.45944	1.44574	1.67875	1.73998	0.2484
	Mimic	0.89992	1.16976	0.91187	0.97145	0.98825	0.06249
	Mimic+TGF	1.04637	0.93789	0.64679	1.20307	0.95853	0.11731
Fig.9E TGF-BRII						average	se
	Mimic NC	1	1	1	1	1	0
	TGF	1.94828	1.80368	1.54264	1.85014	1.78618	0.0866
	Mimic	1.06667	1.02677	0.99584	1.02995	1.02981	0.0145
	Mimic+TGF	1.11984	1.1551	0.96889	0.99441	1.05956	0.04585
Fig.9E SMAD4						average	se
	Mimic NC	1	1	1	1	1	0
	TGF	1.5788	1.26743	1.38294	1.41411	1.41082	0.06427
	Mimic	1.08356	1.14575	0.61817	1.34627	1.04844	0.15398
	Mimic+TGF	1.0179	0.97256	0.9444	1.03597	0.992708	0.02091
Fig.9H							average	se
	NC	1	1	1	1	1	1	0
	NC+TGF	1.62696	2.00714	2.28416	2.18054	1.89878	1.99952	0.11463
	si	0.9948	0.68145	1.01815	1.00092	1.04432	0.94793	0.06717
	si+TGF	1.07867	1.01406	1.00208	1.07447	1.11142	1.05614	0.02073
Fig.9I							average	se
	NC	1	1	1	1	1	1	0
	NC+TGF	1.43543	1.68995	1.62997	1.39333	1.58851	1.54744	0.05706
	si	0.87417	0.99869	0.94952	0.90456	0.9968	0.94475	0.02474
	si+TGF		1.0863	0.97436	0.97847	1.17843	1.05439	0.0488

## Sheet: Fig.S1
Fig.S1	Group											average	se
	Control	0	1.25104	0.667223	0	0	0	0.166806	0	0		0.231675	0.14696
	inflammatory phase	0.117509	0	0	1.00083	0.0834028	0.500417	4.83736	3.33611	7.08924		1.88499	0.86668
	fibrotic phase	1.83486	5.8309	2.66889	5.58799	4.25354	2.33528	1.42672	3.71257	0.166806	0.535714	2.83533	0.62364

[truncated: 3 more sheets: Fig.S2, Fig.S3, Fig.S4]
